# Supplementary material for: Effect of high-starch or high-fibre diets on the energy metabolism and physical performance of horses during an 8-week training period
Source: Front Physiol. 2023 Sep 8;14:1213032. doi: 10.3389/fphys.2023.1213032 (PMC10514361; doi:10.3389/fphys.2023.1213032)
Supplement: Supplementary file 1 [file Table1.XLSX]

## Sheet: Explanation
Supplementary Table S1. Training program and schedule of exercise tests for the horses
	TEST - Incremental Continuous Exercise Test (ICET)
	TEST - 2400 m
	TRAINING - Interval training (IT)
	TRAINING - 2400 m
	TRAINING - Promenade
	TRAINING - Automatic walker (60 minutes at 1.7 m.s-1)
	Non-colored cell: Rest

## Sheet: Week 0
	Week 0	2020-06-15	2020-06-16	2020-06-17	2020-06-18	2020-06-19	2020-06-20	2020-06-21
	Horse 1		ICET			2400 m - test
	Horse 2		ICET		2400 m - test
	Horse 3	ICET			2400 m - test
	Horse 4	ICET			2400 m - test
	Horse 5	ICET				2400 m - test
	Horse 6		ICET			2400 m - test
	Horse 7	ICET			2400 m - test
	Horse 8	ICET			2400 m - test
	Horse 9		ICET			2400 m - test
	Horse 10		ICET			2400 m - test

## Sheet: Week 1
	Week 1	2020-06-22	2020-06-23	2020-06-24	2020-06-25	2020-06-26	2020-06-27	2020-06-28
	Horse 1	1 x 2400 m 70% of MAS	IT 4 accelerations		5200 m 60% of MAS
	Horse 2	1 x 2400 m 70% of MAS	IT 4 accelerations			5200 m 60% of MAS
	Horse 3	5200 m 60% of MAS		IT 4 accelerations	1 x 2400 m 70% of MAS
	Horse 4		5200 m 60% of MAS	1 x 2400 m 70% of MAS		IT 4 accelerations
	Horse 5	IT 4 accelerations		5200 m 60% of MAS		1 x 2400 m 70% of MAS
	Horse 6	1 x 2400 m 70% of MAS		5200 m 60% of MAS		IT 4 accelerations
	Horse 7	5200 m 60% of MAS		IT 4 accelerations	1 x 2400 m 70% of MAS
	Horse 8		1 x 2400 m 70% of MAS	IT 4 accelerations	5200 m 60% of MAS
	Horse 9		1 x 2400 m 70% of MAS		IT 4 accelerations	5200 m 60% of MAS
	Horse 10		IT 4 accelerations	5200 m 60% of MAS		1 x 2400 m 70% of MAS

## Sheet: Week 2
	Week 2	2020-06-29	2020-06-30	2020-07-01	2020-07-02	2020-07-03	2020-07-04	2020-07-05
	Horse 1	5200 m 60% of MAS		IT 4 accelerations	1 x 2400 m 80% of MAS
	Horse 2		1 x 2400 m 80% of MAS		5200 m 60% of MAS	IT 4 accelerations
	Horse 3	IT 4 accelerations	5200 m 60% of MAS			1 x 2400 m 80% of MAS
	Horse 4	1 x 2400 m 80% of MAS		5200 m 60% of MAS	IT 4 accelerations
	Horse 5		IT 4 accelerations	1 x 2400 m 80% of MAS		5200 m 60% of MAS
	Horse 6		5200 m 60% of MAS	IT 4 accelerations		1 x 2400 m 80% of MAS
	Horse 7	5200 m 60% of MAS		1 x 2400 m 80% of MAS		IT 4 accelerations
	Horse 8	IT 4 accelerations	1 x 2400 m 80% of MAS		5200 m 60% of MAS
	Horse 9	5200 m 60% of MAS			IT 4 accelerations	1 x 2400 m 80% of MAS
	Horse 10	5200 m 60% of MAS	IT 4 accelerations		1 x 2400 m 80% of MAS

## Sheet: Week 3
	Week 3	2020-07-06	2020-07-07	2020-07-08	2020-07-09	2020-07-10	2020-07-11	2020-07-12
	Horse 1	1 x 2400 m 80% of MAS			2400 m - test	IT 6 accelerations
	Horse 2		1 x 2400 m 80% of MAS	IT 6 accelerations		2400 m - test
	Horse 3		IT 6 accelerations	1 x 2400 m 80% of MAS	2400 m - test
	Horse 4	IT 6 accelerations	1 x 2400 m 80% of MAS			2400 m - test
	Horse 5	1 x 2400 m 80% of MAS		2400 m - test	IT 6 accelerations
	Horse 6	IT 6 accelerations	1 x 2400 m 80% of MAS			2400 m - test
	Horse 7		1 x 2400 m 80% of MAS	IT 6 accelerations		2400 m - test
	Horse 8	1 x 2400 m 80% of MAS		2400 m - test	IT 6 accelerations
	Horse 9		IT 6 accelerations	1 x 2400 m 80% of MAS	2400 m - test
	Horse 10	1 x 2400 m 80% of MAS			2400 m - test	IT 6 accelerations

## Sheet: Week 4
	Week 4	2020-07-13	2020-07-14	2020-07-15	2020-07-16	2020-07-17	2020-07-18	2020-07-19
	Horse 1			IT 4 accelerations		2 x 2400 m 70% of MAS
	Horse 2			2 x 2400 m 70% of MAS		IT 4 accelerations
	Horse 3	2 x 2400 m 70% of MAS			IT 4 accelerations
	Horse 4		2 x 2400 m 70% of MAS		IT 4 accelerations
	Horse 5	IT 4 accelerations			2 x 2400 m 70% of MAS
	Horse 6		IT 4 accelerations			2 x 2400 m 70% of MAS
	Horse 7		IT 4 accelerations		2 x 2400 m 70% of MAS
	Horse 8	IT 4 accelerations		2 x 2400 m 70% of MAS
	Horse 9	2 x 2400 m 70% of MAS				IT 4 accelerations
	Horse 10		2 x 2400 m 70% of MAS	IT 4 accelerations

## Sheet: Week 5
	Week 5	2020-07-20	2020-07-21	2020-07-22	2020-07-23	2020-07-24	2020-07-25	2020-07-26
	Horse 1	IT 6 accelerations		5200 m 60% of MAS		2 x 2400 m 80% of MAS
	Horse 2		5200 m 60% of MAS	2 x 2400 m 80% of MAS		IT 6 accelerations
	Horse 3		2 x 2400 m 80% of MAS		IT 6 accelerations	5200 m 60% of MAS
	Horse 4	2 x 2400 m 80% of MAS	IT 6 accelerations		5200 m 60% of MAS
	Horse 5	5200 m 60% of MAS		IT 6 accelerations	2 x 2400 m 80% of MAS
	Horse 6	5200 m 60% of MAS		2 x 2400 m 80% of MAS		IT 6 accelerations
	Horse 7	IT 6 accelerations		5200 m 60% of MAS	2 x 2400 m 80% of MAS
	Horse 8	2 x 2400 m 80% of MAS	IT 6 accelerations		5200 m 60% of MAS
	Horse 9		2 x 2400 m 80% of MAS	IT 6 accelerations		5200 m 60% of MAS
	Horse 10		5200 m 60% of MAS		IT 6 accelerations	2 x 2400 m 80% of MAS

## Sheet: Week 6
	Week 6	2020-07-27	2020-07-28	2020-07-29	2020-07-30	2020-07-31	2020-08-01	2020-08-02
	Horse 1	2400 m - test		IT 8 accelerations		1 x 2400 m 80% of MAS
	Horse 2	IT 8 accelerations		2400 m - test		1 x 2400 m 80% of MAS
	Horse 3	2400 m - test	IT 8 accelerations		1 x 2400 m 80% of MAS
	Horse 4		2400 m - test	1 x 2400 m 80% of MAS		IT 8 accelerations
	Horse 5		2400 m - test	1 x 2400 m 80% of MAS	IT 8 accelerations
	Horse 6	IT 8 accelerations		2400 m - test	1 x 2400 m 80% of MAS
	Horse 7		2400 m - test	IT 8 accelerations		1 x 2400 m 80% of MAS
	Horse 8	2400 m - test		1 x 2400 m 80% of MAS		IT 8 accelerations
	Horse 9	2400 m - test	IT 8 accelerations		1 x 2400 m 80% of MAS
	Horse 10		2400 m - test		IT 8 accelerations	1 x 2400 m 80% of MAS

## Sheet: Week 7
	Week 7	2020-08-03	2020-08-04	2020-08-05	2020-08-06	2020-08-07	2020-08-08	2020-08-09
	Horse 1		2 x 2400 m 80% of MAS	IT 8 accelerations		5200 m 60% of MAS
	Horse 2	5200 m 60% of MAS		2 x 2400 m 80% of MAS	IT 8 accelerations
	Horse 3	IT 8 accelerations	5200 m 60% of MAS		2 x 2400 m 80% of MAS
	Horse 4		IT 8 accelerations		5200 m 60% of MAS	2 x 2400 m 80% of MAS
	Horse 5	2 x 2400 m 80% of MAS		5200 m 60% of MAS		IT 8 accelerations
	Horse 6	2 x 2400 m 80% of MAS		IT 8 accelerations	5200 m 60% of MAS
	Horse 7		5200 m 60% of MAS	2 x 2400 m 80% of MAS		IT 8 accelerations
	Horse 8	5200 m 60% of MAS	IT 8 accelerations		2 x 2400 m 80% of MAS
	Horse 9	IT 8 accelerations		5200 m 60% of MAS		2 x 2400 m 80% of MAS
	Horse 10		2 x 2400 m 80% of MAS		IT 8 accelerations	5200 m 60% of MAS

## Sheet: Week 8
	Week 8	2020-08-10	2020-08-11	2020-08-12	2020-08-13	2020-08-14	2020-08-15	2020-08-16
	Horse 1		2400 m - test		IT 6 accelerations
	Horse 2	IT 6 accelerations			2400 m - test
	Horse 3	2400 m - test	IT 6 accelerations
	Horse 4			IT 6 accelerations		2400 m - test
	Horse 5			2400 m - test		IT 6 accelerations
	Horse 6	IT 6 accelerations				2400 m - test
	Horse 7		IT 6 accelerations		2400 m - test
	Horse 8	2400 m - test		IT 6 accelerations
	Horse 9		2400 m - test		IT 6 accelerations
	Horse 10			2400 m - test		IT 6 accelerations

[truncated: 1 more sheets: Week 9]
